# Supplementary material for: High Resolution Treatment Effects Estimation: Uncovering Effect Heterogeneities with the Modified Causal Forest
Source: Entropy (Basel). 2022 Jul 28;24(8):1039. doi: 10.3390/e24081039 (PMC9407165; doi:10.3390/e24081039)
Supplement: Supplementary file 1 [file entropy-24-01039-s001.zip]

Archive with 1 entries (1 files):
- entropy-1796223-supplementary.pdf
